# Supplementary material for: Feedback Loop of DUXAP8/miR-214-3p/KLF13 Facilitates Hepatocellular Carcinoma Progression and Serves as an Indicator of Tumor Microenvironment via Impacting Piezo1
Source: Int J Mol Sci. 2026 May 28;27(11):4873. doi: 10.3390/ijms27114873 (PMC13256093; doi:10.3390/ijms27114873)
Supplement: Supplementary file 1 [file ijms-27-04873-s001.zip]

Archive with 1 entries (1 files):
- ijms-4269932-supplementary.pdf
